# Supplementary material for: Wounding and Phospholipase C Inhibition: Evaluation of the Alkaloid Profiling in Opium Poppy
Source: Plants (Basel). 2025 May 8;14(10):1413. doi: 10.3390/plants14101413 (PMC12114792; doi:10.3390/plants14101413)
Supplement: Supplementary file 1 [file plants-14-01413-s001.zip]

Archive with 1 entries (1 files):
- plants-3569344-supplementary.pdf
